# Supplementary material for: Effects of Commercial Apple Varieties on Human Gut Microbiota Composition and Metabolic Output Using an In Vitro Colonic Model
Source: Nutrients. 2017 May 24;9(6):533. doi: 10.3390/nu9060533 (PMC5490512; doi:10.3390/nu9060533)
Supplement: Supplementary file 1 [file nutrients-09-00533-s001.zip]

Archive with 1 entries (1 files):
- nutrients-180000-supplementary.pdf
